# Supplementary material for: Environmentally Benign pSOFC for Emissions-Free Energy: Assessment of Nickel Network Resistance in Anodic Ni/BCY15 Nanocatalyst
Source: Nanomaterials (Basel). 2023 May 31;13(11):1781. doi: 10.3390/nano13111781 (PMC10254282; doi:10.3390/nano13111781)
Supplement: Supplementary file 1 [file nanomaterials-13-01781-s001.zip]

Archive with 1 entries (1 files):
- nanomaterials-2357610-supplementary.pdf
